# Supplementary material for: Role of CRP2-MRTF interaction in functions of myofibroblasts
Source: Cell Struct Funct. 2023 May 11;48(1):83–98. doi: 10.1247/csf.23004 (PMC10721955; doi:10.1247/csf.23004)
Supplement: Supplementary file 7 — Supplementary Materials [file csf_48_23004_7.zip]

Archive with 1 entries (1 files):
- 48_23004_7.docx
